# Supplementary material for: Understanding General Practitioner and Patient Perceptions Regarding Integration of Non-Pharmacological Interventions in Chronic Non-Cancer Pain Management—A Cross-Sectional Mixed-Methods Study in the RELIEF Project
Source: Diseases. 2025 Jan 28;13(2):34. doi: 10.3390/diseases13020034 (PMC11854548; doi:10.3390/diseases13020034)
Supplement: Supplementary file 1 [file diseases-13-00034-s001.zip]

Archive with 1 entries (1 files):
- diseases-3369711-supplementary.pdf
